# Supplementary material for: State-of-the-art of situation recognition systems for intraoperative procedures
Source: Med Biol Eng Comput. 2022 Feb 17;60(4):921–39. doi: 10.1007/s11517-022-02520-4 (PMC8933302; doi:10.1007/s11517-022-02520-4)
Supplement: Supplementary file 4 — Online Resource 4: Identified situation recognition systems grouped by Usage (XLSX 28 KB) [file 11517_2022_2520_MOESM4_ESM.xlsx]

## Sheet: General information
This spreadsheet is a Supplementary Material for the article "State-of-the-art of situation recognition systems for intraoperative procedures", published in the journal "Medical & Biological Engineering & Computing".
State-of-the-art of situation recognition systems for intraoperative procedures
D. Junger¹, S. M. Frommer¹, O. Burgert¹
¹Reutlingen University, School of Informatics, Research Group Computer Assisted Medicine (CaMed) Reutlingen, Germany
Corresponding Author Denise Junger Reutlingen University, School of Informatics, Research Group Computer Assisted Medicine (CaMed), Alteburgstr. 150, 72762 Reutlingen, Germany Contact: denise.junger@reutlingen-university.de
References
The references used within the following tables refer to the original article.

## Sheet: Online
Paper	Year	Sensor data (Source)	Method	Application area	Usage	Evaluation	Accuracy
Granularity: Phases
Lalys et al. [34]	2010	Video (Microscope)	mSVM, PCA	Pituitary surgery	Offline	RealOp (16)	82.2%
Bouarfa et al. [5]	2011	Video (Endoscope, OR camera)	BN, HMM	Laparoscopic cholecystectomy	-	RealOp (9, 1)	0.9
Lalys et al. [35]	2011	Video (Microscope)	DTW	Cataract	Offline	RealOp (18, 2)	94.8%
Lalys et al. [36]	2011	Video (Microscope)	SVM, HMM	Pituitary surgery	Offline	RealOp (16)	0.93
Nara et al. [48]	2011	Person trajectories (Ultrasound tracker)	MDL, k-means, DT	Neurosurgical tumor resection	-	RealOp (9, 1)	77.18%
Bouget et al. [6]	2012	Video (Microscope)	HMM/DTW	Cataract	-	RealOp (20)	94.4%
Weede et al. [63]	2012	Instrument position (Tracker), Video (Endoscope), Audio (OR microphone)	NB	Single-port sigma resection	-	SimOp (3, 6)	93.2%
Loukas and Georgiou [42]	2013	Kinematic (Electromagnetic tracker)	GMMAR, PCA, k-NN	Laparoscopic cholecystectomy	Offline	SimOp (20, 1)	81.67% (Precision)
Charrière et al. [11]	2014	Video (Microscope)	NNS	Cataract	Online	RealOp (15, 15)	85.59% (Performance)
Katić et al. [27]	2014	Activities (Manually annotated)	OWL, SWRL	Laparoscopic cholecystectomy	Online	SimDat (19)	0.96
Quellec et al. [52]	2014	Video (Microscope)	NNS	Epiretinal membrane surgery	Online	RealOp (23)	87.0%
Quellec et al. [53]	2014	Video (Microscope)	CRF	Cataract	Online	RealOp (93, 93)	83.2% (Performance)
Stauder et al. [55]	2014	Measurements (OR devices), Binary signals object status (OR devices), Instrument usage (RFID)	RDF	Laparoscopic cholecystectomy	Online	RealOp (3, 1)	68.78%
DiPietro et al. [15]	2015	Measurements (OR devices), Binary signals object status (OR devices), Instrument usage (RFID)	SVM	Laparoscopic cholecystectomy	-	RealOp (16, 10)	75.9%
Forestier et al. [16]	2015	Low-level activities (Manually annotated), Binary signal microscope usage (Manually annotated)	DT, HC	Lumbar disk herniation	-	SimDat (22)	87.1% (Precision)
Katić et al. [28]	2015	Activities (Manually annotated)	SPM, SQWRL	Laparoscopic pancreas resection	Offline	SimDat (11)	90.16%
Quellec et al. [54]	2015	Video (Microscope)	MIL, k-NN	Cataract	Online	RealOp (93, 93)	85.6% (Performance)
Cadène et al. [8]	2016	Video (Endoscope)	ResNet, HMM	Laparoscopic cholecystectomy	Online	RealOp (27, 15)	88.90%
Charrière et al. [10]	2016	Video (Microscope)	BN, CRF, k-NN	Cataract	Online	RealOp (25, 5)	82.8% (Performance)
Dergachyova et al. [13]	2016	Video (Endoscope)	SPM, AdaBoost, HsMM	Laparoscopic cholecystectomy	Online	RealOp (6, 1)	68.10%
Dergachyova et al. [14]	2016	Video (Laparoscope)	SPM, AdaBoost, HsMM	Laparoscopic cholecystectomy	Online	RealOp (27, 15)	70.7%
Katić et al. [29]	2016	Activities (Manually annotated)	CoRF, CO	Laparoscopic pancreas resection	Online	SimDat (10, 1)	~70%
Lea et al. [39]	2016	Video (Laparoscope)	ST-CNN, DTW	Laparoscopic cholecystectomy	Offline	RealOp (6, 1)	84.6%
Malpani et al. [43]	2016	System events (daVinci)	tCNN, CRF	Robot-assisted hysterectomy	-	RealOp (23, 1)	76.0%
Twinanda et al. [60]	2016	Video (Laparoscope)	CNN, LSTM	Laparoscopic cholecystectomy	-	RealOp (80)	80.7%
Bodenstedt et al. [4]	2017	Video (Laparoscope)	CNN, GRU	Laparoscopic cholecystectomy	Online	RealOp (6, 1)	74.5%
Charrière et al. [12]	2017	Video (Microscope)	BN, HMM, k-NN	Cataract	Online	RealOp (25, 5)	83.2% (Performance)
Stauder et al. [57]	2017	Binary signals instrument usage (OR instruments), Binary signals device status (OR devices), Measurements (OR devices)	RF, HMM	Laparoscopic cholecystectomy	-	RealOp (17, 1)	82.4%
Twinanda et al. [61]	2017	Video (Laparoscope)	CNN, SVM, HHMM	Laparoscopic cholecystectomy	Online	RealOp (40, 40)	81.7%
Volkov et al. [62]	2017	Video (Laparoscope)	SVM, HMM	Laparoscopic sleeve gastrectomy	Online	RealOp (9, 1)	92.8%
Jin et al. [23]	2018	Video (Laparoscope)	ResNet, LSTM, PKI	Laparoscopic cholecystectomy	Online	RealOp (40, 40)	92.4%
Nakawala et al. [46]	2018	Instrument usage (Manually annotated)	SPM, SWRL, OWL	Thoracentesis	-	SimDat (3)	86.25%
Yengera et al. [64]	2018	Video (Laparoscope)	CNN, LSTM	Laparoscopic cholecystectomy	-	RealOp (120)	89.6%
Yu et al. [66]	2018	Video (Laparoscope)	CNN-biLSTM-CRF, CNN-LSTM	Laparoscopic cholecystectomy	Online	RealOp (80, 40)	83.4%
Hashimoto et al. [21]	2019	Video (Laparoscope)	ResNet, LSTM	Laparoscopic sleeve gastrectomy	-	RealOp (88)	0.82
Kitaguchi et al. [30]	2019	Video (Laparoscope)	CNN	Laparoscopic sigmoidectomy	Online	RealOp (63, 8)	91.9%
Yi and Jiang [65]	2019	Video (Laparoscope)	LSTM, ResNet, PKI	Laparoscopic cholecystectomy	Online	RealOp (40, 40)	92.4%
Jin et al. [24]	2020	Video (Endoscope)	LSTM, CNN, PKI	Laparoscopic cholecystectomy	Online	RealOp (40, 40)	93.3%
Granularity: Steps
Blum et al. [3]	2010	Video (Laparoscope)	DTW, CCA	Laparoscopic cholecystectomy	Offline	RealOp (9, 1)	76.81%
Lalys et al. [37]	2012	Video (Microscope)	HMM	Cataract	Online	RealOp (18, 2)	91.4%
Padoy et al. [50]	2012	Binary signals instrument usage (Manually annotated)	HMM	Laparoscopic cholecystectomy	Online	SimDat (15, 1)	91.6%
Holden et al. [22]	2014	Instrument position (Electromagnetic tracker)	PCA, k-means, MM	Lumbar puncture	Online	SimOp (11, 1)	0.82
Franke et al. [18]	2018	Device parameter (OR devices SDC), Instrument usage (Scale), Video (Endoscope)	ATM, DTW, HsMM	Functional endoscopic sinus surgery	Online	SimOp (23, 1)	94.3%
Zisimopoulos et al. [69]	2018	Video (Microscope)	ResNet, LSTM	Cataract	-	RealOp (20, 30)	78.28%
Meeuwsen et al. [44]	2019	Instrument usage (Manually annotated)	RF	Laparoscopic hysterectomy	Offline	SimDat (36, 4)	76.8%
Nakawala et al. [47]	2019	Video (Endoscope)	CNN, LSTM	Robot-assisted partial nephrectomy	Offline	RealOp (9)	74.29%
Yu et al. [67]	2019	Video (Microscope)	CNN	Cataract	-	RealOp (60, 40)	95.6%
Zia et al. [68]	2019	Video (Endoscope)	CNN, LSTM	Robotic-assisted radical prostatectomy	-	RealOp (70, 30)	85% (Jaccard)
Granularity: Activities
Thiemjarus et al. [58]	2012	Eye gaze (Infrared tracker), Video (Laparoscope), Instrument position (Infrared tracker)	BN/NN	Laparoscopic cholecystectomy	-	SimOp (15)	93.3%
Lalys et al. [38]	2013	Video (Microscope)	mSVM, DTW	Cataract	Offline	RealOp (19, 1)	64.5%
Meißner et al. [45]	2014	Instrument usage (RFID), Instrument movement (Accelerometer)	HMM, k-means++	Functional endoscopic sinus surgery	-	SimOp (23, 1)	0.92
Twinanda et al. [59]	2015	Multi-view RGBD video (OR camera)	BoW, k-means, SVM	Vertebroplasty	-	RealOp	85.53%

## Sheet: Offline
Paper	Year	Sensor data (Source)	Method	Application area	Usage	Evaluation	Accuracy
Granularity: Phases
Lalys et al. [34]	2010	Video (Microscope)	mSVM, PCA	Pituitary surgery	Offline	RealOp (16)	82.2%
Bouarfa et al. [5]	2011	Video (Endoscope, OR camera)	BN, HMM	Laparoscopic cholecystectomy	-	RealOp (9, 1)	0.9
Lalys et al. [35]	2011	Video (Microscope)	DTW	Cataract	Offline	RealOp (18, 2)	94.8%
Lalys et al. [36]	2011	Video (Microscope)	SVM, HMM	Pituitary surgery	Offline	RealOp (16)	0.93
Nara et al. [48]	2011	Person trajectories (Ultrasound tracker)	MDL, k-means, DT	Neurosurgical tumor resection	-	RealOp (9, 1)	77.18%
Bouget et al. [6]	2012	Video (Microscope)	HMM/DTW	Cataract	-	RealOp (20)	94.4%
Weede et al. [63]	2012	Instrument position (Tracker), Video (Endoscope), Audio (OR microphone)	NB	Single-port sigma resection	-	SimOp (3, 6)	93.2%
Loukas and Georgiou [42]	2013	Kinematic (Electromagnetic tracker)	GMMAR, PCA, k-NN	Laparoscopic cholecystectomy	Offline	SimOp (20, 1)	81.67% (Precision)
Charrière et al. [11]	2014	Video (Microscope)	NNS	Cataract	Online	RealOp (15, 15)	85.59% (Performance)
Katić et al. [27]	2014	Activities (Manually annotated)	OWL, SWRL	Laparoscopic cholecystectomy	Online	SimDat (19)	0.96
Quellec et al. [52]	2014	Video (Microscope)	NNS	Epiretinal membrane surgery	Online	RealOp (23)	87.0%
Quellec et al. [53]	2014	Video (Microscope)	CRF	Cataract	Online	RealOp (93, 93)	83.2% (Performance)
Stauder et al. [55]	2014	Measurements (OR devices), Binary signals object status (OR devices), Instrument usage (RFID)	RDF	Laparoscopic cholecystectomy	Online	RealOp (3, 1)	68.78%
DiPietro et al. [15]	2015	Measurements (OR devices), Binary signals object status (OR devices), Instrument usage (RFID)	SVM	Laparoscopic cholecystectomy	-	RealOp (16, 10)	75.9%
Forestier et al. [16]	2015	Low-level activities (Manually annotated), Binary signal microscope usage (Manually annotated)	DT, HC	Lumbar disk herniation	-	SimDat (22)	87.1% (Precision)
Katić et al. [28]	2015	Activities (Manually annotated)	SPM, SQWRL	Laparoscopic pancreas resection	Offline	SimDat (11)	90.16%
Quellec et al. [54]	2015	Video (Microscope)	MIL, k-NN	Cataract	Online	RealOp (93, 93)	85.6% (Performance)
Cadène et al. [8]	2016	Video (Endoscope)	ResNet, HMM	Laparoscopic cholecystectomy	Online	RealOp (27, 15)	88.90%
Charrière et al. [10]	2016	Video (Microscope)	BN, CRF, k-NN	Cataract	Online	RealOp (25, 5)	82.8% (Performance)
Dergachyova et al. [13]	2016	Video (Endoscope)	SPM, AdaBoost, HsMM	Laparoscopic cholecystectomy	Online	RealOp (6, 1)	68.10%
Dergachyova et al. [14]	2016	Video (Laparoscope)	SPM, AdaBoost, HsMM	Laparoscopic cholecystectomy	Online	RealOp (27, 15)	70.7%
Katić et al. [29]	2016	Activities (Manually annotated)	CoRF, CO	Laparoscopic pancreas resection	Online	SimDat (10, 1)	~70%
Lea et al. [39]	2016	Video (Laparoscope)	ST-CNN, DTW	Laparoscopic cholecystectomy	Offline	RealOp (6, 1)	84.6%
Malpani et al. [43]	2016	System events (daVinci)	tCNN, CRF	Robot-assisted hysterectomy	-	RealOp (23, 1)	76.0%
Twinanda et al. [60]	2016	Video (Laparoscope)	CNN, LSTM	Laparoscopic cholecystectomy	-	RealOp (80)	80.7%
Bodenstedt et al. [4]	2017	Video (Laparoscope)	CNN, GRU	Laparoscopic cholecystectomy	Online	RealOp (6, 1)	74.5%
Charrière et al. [12]	2017	Video (Microscope)	BN, HMM, k-NN	Cataract	Online	RealOp (25, 5)	83.2% (Performance)
Stauder et al. [57]	2017	Binary signals instrument usage (OR instruments), Binary signals device status (OR devices), Measurements (OR devices)	RF, HMM	Laparoscopic cholecystectomy	-	RealOp (17, 1)	82.4%
Twinanda et al. [61]	2017	Video (Laparoscope)	CNN, SVM, HHMM	Laparoscopic cholecystectomy	Online	RealOp (40, 40)	81.7%
Volkov et al. [62]	2017	Video (Laparoscope)	SVM, HMM	Laparoscopic sleeve gastrectomy	Online	RealOp (9, 1)	92.8%
Jin et al. [23]	2018	Video (Laparoscope)	ResNet, LSTM, PKI	Laparoscopic cholecystectomy	Online	RealOp (40, 40)	92.4%
Nakawala et al. [46]	2018	Instrument usage (Manually annotated)	SPM, SWRL, OWL	Thoracentesis	-	SimDat (3)	86.25%
Yengera et al. [64]	2018	Video (Laparoscope)	CNN, LSTM	Laparoscopic cholecystectomy	-	RealOp (120)	89.6%
Yu et al. [66]	2018	Video (Laparoscope)	CNN-biLSTM-CRF, CNN-LSTM	Laparoscopic cholecystectomy	Online	RealOp (80, 40)	83.4%
Hashimoto et al. [21]	2019	Video (Laparoscope)	ResNet, LSTM	Laparoscopic sleeve gastrectomy	-	RealOp (88)	0.82
Kitaguchi et al. [30]	2019	Video (Laparoscope)	CNN	Laparoscopic sigmoidectomy	Online	RealOp (63, 8)	91.9%
Yi and Jiang [65]	2019	Video (Laparoscope)	LSTM, ResNet, PKI	Laparoscopic cholecystectomy	Online	RealOp (40, 40)	92.4%
Jin et al. [24]	2020	Video (Endoscope)	LSTM, CNN, PKI	Laparoscopic cholecystectomy	Online	RealOp (40, 40)	93.3%
Granularity: Steps
Blum et al. [3]	2010	Video (Laparoscope)	DTW, CCA	Laparoscopic cholecystectomy	Offline	RealOp (9, 1)	76.81%
Lalys et al. [37]	2012	Video (Microscope)	HMM	Cataract	Online	RealOp (18, 2)	91.4%
Padoy et al. [50]	2012	Binary signals instrument usage (Manually annotated)	HMM	Laparoscopic cholecystectomy	Online	SimDat (15, 1)	91.6%
Holden et al. [22]	2014	Instrument position (Electromagnetic tracker)	PCA, k-means, MM	Lumbar puncture	Online	SimOp (11, 1)	0.82
Franke et al. [18]	2018	Device parameter (OR devices SDC), Instrument usage (Scale), Video (Endoscope)	ATM, DTW, HsMM	Functional endoscopic sinus surgery	Online	SimOp (23, 1)	94.3%
Zisimopoulos et al. [69]	2018	Video (Microscope)	ResNet, LSTM	Cataract	-	RealOp (20, 30)	78.28%
Meeuwsen et al. [44]	2019	Instrument usage (Manually annotated)	RF	Laparoscopic hysterectomy	Offline	SimDat (36, 4)	76.8%
Nakawala et al. [47]	2019	Video (Endoscope)	CNN, LSTM	Robot-assisted partial nephrectomy	Offline	RealOp (9)	74.29%
Yu et al. [67]	2019	Video (Microscope)	CNN	Cataract	-	RealOp (60, 40)	95.6%
Zia et al. [68]	2019	Video (Endoscope)	CNN, LSTM	Robotic-assisted radical prostatectomy	-	RealOp (70, 30)	85% (Jaccard)
Granularity: Activities
Thiemjarus et al. [58]	2012	Eye gaze (Infrared tracker), Video (Laparoscope), Instrument position (Infrared tracker)	BN/NN	Laparoscopic cholecystectomy	-	SimOp (15)	93.3%
Lalys et al. [38]	2013	Video (Microscope)	mSVM, DTW	Cataract	Offline	RealOp (19, 1)	64.5%
Meißner et al. [45]	2014	Instrument usage (RFID), Instrument movement (Accelerometer)	HMM, k-means++	Functional endoscopic sinus surgery	-	SimOp (23, 1)	0.92
Twinanda et al. [59]	2015	Multi-view RGBD video (OR camera)	BoW, k-means, SVM	Vertebroplasty	-	RealOp	85.53%

## Sheet: -
Paper	Year	Sensor data (Source)	Method	Application area	Usage	Evaluation	Accuracy
Granularity: Phases
Lalys et al. [34]	2010	Video (Microscope)	mSVM, PCA	Pituitary surgery	Offline	RealOp (16)	82.2%
Bouarfa et al. [5]	2011	Video (Endoscope, OR camera)	BN, HMM	Laparoscopic cholecystectomy	-	RealOp (9, 1)	0.9
Lalys et al. [35]	2011	Video (Microscope)	DTW	Cataract	Offline	RealOp (18, 2)	94.8%
Lalys et al. [36]	2011	Video (Microscope)	SVM, HMM	Pituitary surgery	Offline	RealOp (16)	0.93
Nara et al. [48]	2011	Person trajectories (Ultrasound tracker)	MDL, k-means, DT	Neurosurgical tumor resection	-	RealOp (9, 1)	77.18%
Bouget et al. [6]	2012	Video (Microscope)	HMM/DTW	Cataract	-	RealOp (20)	94.4%
Weede et al. [63]	2012	Instrument position (Tracker), Video (Endoscope), Audio (OR microphone)	NB	Single-port sigma resection	-	SimOp (3, 6)	93.2%
Loukas and Georgiou [42]	2013	Kinematic (Electromagnetic tracker)	GMMAR, PCA, k-NN	Laparoscopic cholecystectomy	Offline	SimOp (20, 1)	81.67% (Precision)
Charrière et al. [11]	2014	Video (Microscope)	NNS	Cataract	Online	RealOp (15, 15)	85.59% (Performance)
Katić et al. [27]	2014	Activities (Manually annotated)	OWL, SWRL	Laparoscopic cholecystectomy	Online	SimDat (19)	0.96
Quellec et al. [52]	2014	Video (Microscope)	NNS	Epiretinal membrane surgery	Online	RealOp (23)	87.0%
Quellec et al. [53]	2014	Video (Microscope)	CRF	Cataract	Online	RealOp (93, 93)	83.2% (Performance)
Stauder et al. [55]	2014	Measurements (OR devices), Binary signals object status (OR devices), Instrument usage (RFID)	RDF	Laparoscopic cholecystectomy	Online	RealOp (3, 1)	68.78%
DiPietro et al. [15]	2015	Measurements (OR devices), Binary signals object status (OR devices), Instrument usage (RFID)	SVM	Laparoscopic cholecystectomy	-	RealOp (16, 10)	75.9%
Forestier et al. [16]	2015	Low-level activities (Manually annotated), Binary signal microscope usage (Manually annotated)	DT, HC	Lumbar disk herniation	-	SimDat (22)	87.1% (Precision)
Katić et al. [28]	2015	Activities (Manually annotated)	SPM, SQWRL	Laparoscopic pancreas resection	Offline	SimDat (11)	90.16%
Quellec et al. [54]	2015	Video (Microscope)	MIL, k-NN	Cataract	Online	RealOp (93, 93)	85.6% (Performance)
Cadène et al. [8]	2016	Video (Endoscope)	ResNet, HMM	Laparoscopic cholecystectomy	Online	RealOp (27, 15)	88.90%
Charrière et al. [10]	2016	Video (Microscope)	BN, CRF, k-NN	Cataract	Online	RealOp (25, 5)	82.8% (Performance)
Dergachyova et al. [13]	2016	Video (Endoscope)	SPM, AdaBoost, HsMM	Laparoscopic cholecystectomy	Online	RealOp (6, 1)	68.10%
Dergachyova et al. [14]	2016	Video (Laparoscope)	SPM, AdaBoost, HsMM	Laparoscopic cholecystectomy	Online	RealOp (27, 15)	70.7%
Katić et al. [29]	2016	Activities (Manually annotated)	CoRF, CO	Laparoscopic pancreas resection	Online	SimDat (10, 1)	~70%
Lea et al. [39]	2016	Video (Laparoscope)	ST-CNN, DTW	Laparoscopic cholecystectomy	Offline	RealOp (6, 1)	84.6%
Malpani et al. [43]	2016	System events (daVinci)	tCNN, CRF	Robot-assisted hysterectomy	-	RealOp (23, 1)	76.0%
Twinanda et al. [60]	2016	Video (Laparoscope)	CNN, LSTM	Laparoscopic cholecystectomy	-	RealOp (80)	80.7%
Bodenstedt et al. [4]	2017	Video (Laparoscope)	CNN, GRU	Laparoscopic cholecystectomy	Online	RealOp (6, 1)	74.5%
Charrière et al. [12]	2017	Video (Microscope)	BN, HMM, k-NN	Cataract	Online	RealOp (25, 5)	83.2% (Performance)
Stauder et al. [57]	2017	Binary signals instrument usage (OR instruments), Binary signals device status (OR devices), Measurements (OR devices)	RF, HMM	Laparoscopic cholecystectomy	-	RealOp (17, 1)	82.4%
Twinanda et al. [61]	2017	Video (Laparoscope)	CNN, SVM, HHMM	Laparoscopic cholecystectomy	Online	RealOp (40, 40)	81.7%
Volkov et al. [62]	2017	Video (Laparoscope)	SVM, HMM	Laparoscopic sleeve gastrectomy	Online	RealOp (9, 1)	92.8%
Jin et al. [23]	2018	Video (Laparoscope)	ResNet, LSTM, PKI	Laparoscopic cholecystectomy	Online	RealOp (40, 40)	92.4%
Nakawala et al. [46]	2018	Instrument usage (Manually annotated)	SPM, SWRL, OWL	Thoracentesis	-	SimDat (3)	86.25%
Yengera et al. [64]	2018	Video (Laparoscope)	CNN, LSTM	Laparoscopic cholecystectomy	-	RealOp (120)	89.6%
Yu et al. [66]	2018	Video (Laparoscope)	CNN-biLSTM-CRF, CNN-LSTM	Laparoscopic cholecystectomy	Online	RealOp (80, 40)	83.4%
Hashimoto et al. [21]	2019	Video (Laparoscope)	ResNet, LSTM	Laparoscopic sleeve gastrectomy	-	RealOp (88)	0.82
Kitaguchi et al. [30]	2019	Video (Laparoscope)	CNN	Laparoscopic sigmoidectomy	Online	RealOp (63, 8)	91.9%
Yi and Jiang [65]	2019	Video (Laparoscope)	LSTM, ResNet, PKI	Laparoscopic cholecystectomy	Online	RealOp (40, 40)	92.4%
Jin et al. [24]	2020	Video (Endoscope)	LSTM, CNN, PKI	Laparoscopic cholecystectomy	Online	RealOp (40, 40)	93.3%
Granularity: Steps
Blum et al. [3]	2010	Video (Laparoscope)	DTW, CCA	Laparoscopic cholecystectomy	Offline	RealOp (9, 1)	76.81%
Lalys et al. [37]	2012	Video (Microscope)	HMM	Cataract	Online	RealOp (18, 2)	91.4%
Padoy et al. [50]	2012	Binary signals instrument usage (Manually annotated)	HMM	Laparoscopic cholecystectomy	Online	SimDat (15, 1)	91.6%
Holden et al. [22]	2014	Instrument position (Electromagnetic tracker)	PCA, k-means, MM	Lumbar puncture	Online	SimOp (11, 1)	0.82
Franke et al. [18]	2018	Device parameter (OR devices SDC), Instrument usage (Scale), Video (Endoscope)	ATM, DTW, HsMM	Functional endoscopic sinus surgery	Online	SimOp (23, 1)	94.3%
Zisimopoulos et al. [69]	2018	Video (Microscope)	ResNet, LSTM	Cataract	-	RealOp (20, 30)	78.28%
Meeuwsen et al. [44]	2019	Instrument usage (Manually annotated)	RF	Laparoscopic hysterectomy	Offline	SimDat (36, 4)	76.8%
Nakawala et al. [47]	2019	Video (Endoscope)	CNN, LSTM	Robot-assisted partial nephrectomy	Offline	RealOp (9)	74.29%
Yu et al. [67]	2019	Video (Microscope)	CNN	Cataract	-	RealOp (60, 40)	95.6%
Zia et al. [68]	2019	Video (Endoscope)	CNN, LSTM	Robotic-assisted radical prostatectomy	-	RealOp (70, 30)	85% (Jaccard)
Granularity: Activities
Thiemjarus et al. [58]	2012	Eye gaze (Infrared tracker), Video (Laparoscope), Instrument position (Infrared tracker)	BN/NN	Laparoscopic cholecystectomy	-	SimOp (15)	93.3%
Lalys et al. [38]	2013	Video (Microscope)	mSVM, DTW	Cataract	Offline	RealOp (19, 1)	64.5%
Meißner et al. [45]	2014	Instrument usage (RFID), Instrument movement (Accelerometer)	HMM, k-means++	Functional endoscopic sinus surgery	-	SimOp (23, 1)	0.92
Twinanda et al. [59]	2015	Multi-view RGBD video (OR camera)	BoW, k-means, SVM	Vertebroplasty	-	RealOp	85.53%

## Sheet: Gerätedaten
Paper	Year	Sensor data (Source)	Method	Area	Usage	Evaluation	Accuracy
Granularity: Phases
Lalys et al. [52]	2010	Video (Mikroskop)	mSVM, PCA	Pituitary surgery	Offline	RealOp (16)	82.2%
Bouarfa et al. [7]	2011	Video (Endoskop, OR-Kamera)	BN, HMM	Laparoscopic cholecystectomy	-	RealOp (9, 1)	0.9
Lalys et al. [50]	2011	Video (Mikroskop)	DTW	Cataract	Offline	RealOp (18, 2)	94.8%
Lalys et al. [53]	2011	Video (Mikroskop)	SVM, HMM	Pituitary surgery	Offline	RealOp (16)	0.93
Nara et al. [67]	2011	Personen Trajectories (Ultraschall Tracker)	MDL, k-means, DT	Neurosurgical tumor resection	-	RealOp (9, 1)	77.18%
Bouget et al. [10]	2012	Video (Mikroskop)	HMM/DTW	Cataract	-	RealOp (20)	94.4%
Weede et al. [94]	2012	Signal Instrument position (Tracker), Video (Endoskop), Audio (OR-Mikrofon)	NB	Single-port sigma resection	-	SimOp (3, 6)	93.2%
Loukas and Georgiou [60]	2013	Kinematik (elektromagnetischer Tracker)	GMMAR, PCA, k-NN	Laparoscopic cholecystectomy	Offline	SimOp (20, 1)	81.67% (Precision)
Charrière et al. [14]	2014	Video (Mikroskop)	NNS	Cataract	Online	RealOp (15, 15)	85.59% (Performance)
Katić et al. [41]	2014	Aktivitäten (manuell annotiert)	OWL, SWRL	Laparoscopic cholecystectomy	Online	SimDat (19)	0.96
Quellec et al. [73]	2014	Video (Mikroskop)	NNS	Epiretinal membrane surgery (RSD)	Online	RealOp (23)	87.0%
Quellec et al. [74]	2014	Video (Mikroskop)	CRF	Cataract	Online	RealOp (93, 93)	83.2% (Performance)
Stauder et al. [78]	2014	Measurements (OR-Geräte), Binary Signals Objekt status (OR-Geräte), Instrument usage (RFID)	RDF	Laparoscopic cholecystectomy	Online	RealOp (3, 1)	68.78%
DiPietro et al. [21]	2015	Measurements (OR-Geräte), Binary Signals Objekt status (OR-Geräte), Instrument usage (RFID)	SVM	Laparoscopic cholecystectomy	-	RealOp (16, 10)	75.9%
Forestier et al. [24]	2015	Low-level Aktivitäten (manuell annotiert), Binary Signal Mikroskop usage (manuell annotiert)	DT, HC	Lumbar disk herniation	-	SimDat (22)	87.1% (Precision)
Katić et al. [38]	2015	Aktivitäten (manuell annotiert)	SPM, SQWRL	Laparoscopic pancreas resection	Offline	SimDat (11)	90.16%
Quellec et al. [75]	2015	Video (Mikroskop)	MIL, k-NN	Cataract	Online	RealOp (93, 93)	85.6% (Performance)
Cadène et al. [11]	2016	Video (Endoskop)	ResNet, HMM	Laparoscopic cholecystectomy	Online	RealOp (27, 15)	88.90%
Charrière et al. [13]	2016	Video (Mikroskop)	BN, CRF, k-NN	Cataract	Online	RealOp (25, 5)	82.8% (Performance)
Dergachyova et al. [16]	2016	Video (Endoskop)	SPM, AdaBoost, HsMM	Laparoscopic cholecystectomy	Online	RealOp (6, 1)	68.10%
Dergachyova et al. [17]	2016	Video (Laparoskop)	SPM, AdaBoost, HsMM	Laparoscopic cholecystectomy	Online	RealOp (27, 15)	70.7%
Katić et al. [39]	2016	Aktivitäten (manuell annotiert)	CoRF, CO	Laparoscopic pancreas resection	Online	SimDat (10, 1)	~70%
Lea et al. [57]	2016	Video (Laparoskop)	ST-CNN, DTW	Laparoscopic cholecystectomy	Offline	RealOp (6, 1)	84.6%
Malpani et al. [61]	2016	System events (daVinci)	tCNN, CRF	Robot-assisted hysterectomy (RAH)	-	RealOp (23, 1)	76.0%
Twinanda et al. [89]	2016	Video (Laparoskop)	CNN, LSTM	Laparoscopic cholecystectomy	-	RealOp (80)	80.7%
Bodenstedt et al. [5]	2017	Video (Laparoskop)	CNN, GRU	Laparoscopic cholecystectomy	Online	RealOp (6, 1)	74.5%
Charrière et al. [15]	2017	Video (Mikroskop)	BN, HMM, k-NN	Cataract	Online	RealOp (25, 5)	83.2% (Performance)
Stauder et al. [77]	2017	Binary Signals Instrument usage (OR-Instrumente), Binary Signals Device status (OR-Geräte), Measurements (OR-Geräte)	RF, HMM	Laparoscopic cholecystectomy	-	RealOp (17, 1)	82.4%
Twinanda et al. [90]	2017	Video (Laparoskop)	CNN, SVM, HHMM	Laparoscopic cholecystectomy	Online	RealOp (40, 40)	81.7%
Volkov et al. [93]	2017	Video (Laparoskop)	SVM, HMM	Laparoscopic sleeve gastrectomy (LSG)	Online	RealOp (9, 1)	92.8%
Jin et al. [35]	2018	Video (Laparoskop)	ResNet, LSTM, PKI	Laparoscopic cholecystectomy	Online	RealOp (40, 40)	92.4%
Nakawala et al. [65]	2018	Instrument usage (manuell annotiert)	SPM, SWRL, OWL	Thoracentesis	-	SimDat (3)	86.25%
Yengera et al. [96]	2018	Video (Laparoskop)	CNN, LSTM	Laparoscopic cholecystectomy	-	RealOp (120)	89.6%
Yu et al. [99]	2018	Video (Laparoskop)	CNN-biLSTM-CRF, CNN-LSTM	Laparoscopic cholecystectomy	Online	RealOp (80, 40)	83.4%
Hashimoto et al. [32]	2019	Video (Laparoskop)	ResNet, LSTM	Laparoscopic sleeve gastrectomy (LSG)	-	RealOp (88)	0.82
Kitaguchi et al. [43]	2019	Video (Laparoskop)	CNN	Laparoscopic sigmoidectomy	Online	RealOp (63, 8)	91.9%
Yi and Jiang [97]	2019	Video (Laparoskop)	LSTM, ResNet, PKI	Laparoscopic cholecystectomy	Online	RealOp (40,40)	92.4%
Jin et al. [36]	2020	Video (Endoskop)	LSTM, CNN, PKI	Laparoscopic cholecystectomy	Online	RealOp (40, 40)	93.3%
Granularity: Steps
Blum et al. [4]	2010	Video (Laparoskop)	DTW, CCA	Laparoscopic cholecystectomy	Offline	RealOp (9, 1)	76.81%
Lalys et al. [51]	2012	Video (Mikroskop)	HMM	Cataract	Online	RealOp (18, 2)	91.4%
Padoy et al. [70]	2012	Binary Signals Instrument usage (manuell annotiert)	HMM	Laparoscopic cholecystectomy	Online	SimDat (15, 1)	91.6%
Holden et al. [33]	2014	Instrument position (elektromagnetischer Tracker)	PCA, k-means, MM	Lumbar puncture	Online	SimOp (11, 1)	0.82
Franke et al. [27]	2018	Device Parameter (OR-Geräte SDC), Instrument usage (Waage), Video (Endoskop)	ATM, DTW, HsMM	Functional endoscopic sinus surgery (FESS)	Online	SimOp (23, 1)	94.3%
Zisimopoulos et al. [102]	2018	Video (Mikroskop)	ResNet, LSTM	Cataract	-	RealOp (20, 30)	78.28%
Meeuwsen et al. [62]	2019	Instrument usage (manuell annotiert)	RF	Laparoscopic hysterectomy	Offline	SimDat (36, 4)	76.8%
Nakawala et al. [64]	2019	Video (Endoskop)	CNN, LSTM	Robot-assisted partial nephrectomy (RAPN)	Offline	RealOp (9)	74.29%
Yu et al. [98]	2019	Video (Mikroskop)	CNN	Cataract	-	RealOp (60, 40)	95.6%
Zia et al. [101]	2019	Video (Endoskop)	CNN, LSTM	Robotic-assisted radical prostatectomy (RARP)	-	RealOp (70, 30)	85% (Jaccard)
Granularity: Activities
Thiemjarus et al. [85]	2012	Eye gaze (Infrarot Tracker), Video (Laparoskop), Instrument position (Infrarot Tracker)	BN/NN	Laparoscopic cholecystectomy	-	SimOp (15)	93.3%
Lalys et al. [48]	2013	Video (Mikroskop)	mSVM, DTW	Cataract	Offline	RealOp (19, 1)	64.5%
Meißner et al. [63]	2014	Instrument usage (RFID), Instrument movement (Accelerometer)	HMM, k-means++	Functional endoscopic sinus surgery (FESS)	-	SimOp (23, 1)	0.92
Twinanda et al. [87]	2015	Multi-view RGBD Video (OR-Kamera)	BoW, k-means, SVM	Vertebroplasty	-	RealOp	85.53%
